# Supplementary material for: NFκB1 inhibits memory formation and supports effector function of ILC2s in memory-driven asthma
Source: Front Immunol. 2023 Jul 27;14:1217776. doi: 10.3389/fimmu.2023.1217776 (PMC10415221; doi:10.3389/fimmu.2023.1217776)
Supplement: Supplementary Table 1 — Name of primers. [file Table_1.xlsx]

## Sheet: Table 1
Gene name	Forward primer (5’-3’)	Reverse primer (5’-3’)
Fhl2	TGCACCGACTGCTATTCCAA	ATAGCTGCTTCTTGCAGGCT
Zeb1	GACACCGCCGTCATTTATCC	GACTGCCTGGTGATGTCGAA
Nr4a2	CCTGTCAGCACTACGGTGTT	GCATTGCAACCTGTGCAAGA
Mpp7	AGAGCCTGCATTCACTGGTC	CGGGATTGCCTTGTCTTCCT
Fra1(Fosl1)	CTTGTGCCAAGCATCGACAG	CGGTTTCTGCACTTAGCAGC
Fra2(Fosl2)	AAAATCAGCCCCGAGGAACG	CTTCCCCGTAGAAACCACCC
Stat6	CAGGAGCCTCACCTGCAAAT	ACCTCCCACAGGCTGAGTTA
Bach2	GGGATCTCTCAGGGTGACCT	AGCTCTCCCTCCTGCTTACA
Srebf2	CATCCCTTGGGCCAGAAGTT	CAAGGACTCCACCGCTCTTT
Jun D	CGCAAGCTGGAGCGTATCTC	GCTCGGTGTTCTGGCCTTTTG
18S	GAAACGGCTACCACATCCAAG	TTACAGGGCCTCGAAAGAGTC
IL5	CTCTGTTGACAAGCAATGAGACG	TCTTCAGTATGTCTAGCCCCTG
IL9	ATGTTGGTGACATACATCCTTGC	TGACGGTGGATCATCCTTCAG
IL25	GAGCTATGAGTTGGACAGGGA	TTGTGGTAAAGTGGGACGGA
IL13	CCTGGCTCTTGCTTGCCTT	GGTCTTGTGTGATGTTGCTCA
IL33	AATGCTTCACGGTGGAATAG	GAAAGAAAGCTGAGGGAGTAG
TSLP	CTTCTCAGGAGCCTCTTCA	AGCCAGGGATAGGATTGA
Ear2	GTCCGAAGCTGCTTGAGTCT	TCTCCTCCGACTGGTGATGT
Muc5ac	CAGGACTCTCTGAAATCGTACCA	AAGGCTCGTACCACAGGGA
Elast	GAGGCGTGGAGGTCATTTCT	GACCGGAAATTTAGGCCGTT
Muc5b	ACTTGAGG AGGGTTCCAGGT	ACA GTGCCAGGGTTTATGC
